# Supplementary material for: Antihypertensive Drug Use and the Risk of Ovarian Cancer Death among Finnish Ovarian Cancer Patients—A Nationwide Cohort Study
Source: Cancers (Basel). 2021 Apr 26;13(9):2087. doi: 10.3390/cancers13092087 (PMC8123393; doi:10.3390/cancers13092087)
Supplement: Supplementary file 1 [file cancers-13-02087-s001.zip]

Archive with 1 entries (1 files):
- cancers-1172808-supplementary.pdf
